# Supplementary material for: A DFT Study of Alkaline Earth Metal-Doped FAPbI3 (111) and (100) Surfaces
Source: Molecules. 2023 Jan 2;28(1):372. doi: 10.3390/molecules28010372 (PMC9822229; doi:10.3390/molecules28010372)
Supplement: Supplementary file 1 [file molecules-28-00372-s001.zip]

Archive with 1 entries (1 files):
- molecules-2089209-supplementary.pdf
